# Supplementary material for: The Anti-Obesity Effect of Fish Oil in Diet-Induced Obese Mice Occurs via Both Decreased Food Intake and the Induction of Heat Production Genes in Brown but Not White Adipose Tissue
Source: Int J Mol Sci. 2024 Dec 31;26(1):302. doi: 10.3390/ijms26010302 (PMC11719521; doi:10.3390/ijms26010302)
Supplement: Supplementary file 1 [file ijms-26-00302-s001.zip]

Archive with 2 entries (2 files):
- Supplementary File S1.pdf
- Supplementary File S2 - Obo_raw_data.xlsx
