# Supplementary material for: The Anti-Obesity Effect of Fish Oil in Diet-Induced Obese Mice Occurs via Both Decreased Food Intake and the Induction of Heat Production Genes in Brown but Not White Adipose Tissue
Source: Int J Mol Sci. 2024 Dec 31;26(1):302. doi: 10.3390/ijms26010302 (PMC11719521; doi:10.3390/ijms26010302)
Supplement: Supplementary file 1 [file ijms-26-00302-s001.zip › Supplementary File S2 - Obo_raw_data.xlsx]

## Sheet: weight 
Weight		week5	6		8		10		12		14		16		18		20
CD		18.39	21.08	22.36	23.38	24.21	25.21	26.4	27.02	26.48	26.35	25.9	26.52	27.12	26.98	26.73	24.95
CD		19.56	21.4	22.5	23.27	24.41	25.96	26.76	27.6	27.33	26.95	27.92	27.53	28.04	27.61	28.16	26.16
CD		17	18.47	20.5	21.42	22.11	21.96	23.68	26.13	25.98	25.98	26.64	26.77	27.88	27.39	28.2	26.38
CD		18.83	20.28	20.95	22.01	23.13	23.4	25.47	26.07	26.5	26.58	27.07	27.2	27.9	28	29.2	27.39
CD		20.7	22.01	23.53	24.13	25.52	26.34	27.99	29	29.21	28.86	29.57	29	29.78	29.09	29.58	27.6
LD		19.1	22.09	24.65	27.25	29.3	32.1	34.26	36.2	38.71	40.47	41.93	44.02	45.16	46.72	48.3	47.85
LD		19.63	22.2	23.32	24.78	25.63	27.4	29.08	31.37	34.75	35.96	37.17	38.51	40.05	41.2	42.16	41.59
LD		19.23	21.06	22.4	23.65	25.15	28.471	30.81	33.2	34.65	36.2	37.55	39.55	40.72	41.8	43.63	43.23
LD		20.3	22.24	24.47	25.39	27.06	29.12	31.58	33.39	34.64	35.37	37.23	37.6	39.84	41.68	43.53	42.96
FOD		19.4	22.31	23.5	25.14	28	31.06	32.81	34.7	33.11	33.33	34.41	34.82	35.27	34.4	34.58	32.68
FOD		18.13	20.35	22.3	23.54	24.5	26.63	28.4	30.35	28.89	28.85	28.79	28.22	28.56	29.07	28.82	26.37
FOD		20.19	22.12	23.56	25.38	26.29	28.59	28.4	31.7	30.65	30.29	31.06	31.26	30.97	31.5	30.81	30.4
FOD		20.29	22.1	23.64	26	27.96	30.72	33.35	35.35	34.17	34.62	35.42	35.23	34.98	35.72	35.96	33.7
FOD		20.22	21.77	23.28	24.96	25.96	28.41	30	31.51	30.02	29.63	30.46	30.48	30.98	31.11	30.47	28.9
FOD		20.92	23.02	25.64	28.05	30.6	33.28	35	36.62	35.5	36.01	35.89	36.68	36.23	35.56	34.53	32.01

## Sheet: intake
kcal/day		week12		14		16		18		20
CD		15.2887	11.305	12.0397	11.2385	12.4513	11.3953	10.8743	10.317	10.773
CD		10.488	9.80875	10.4057	10.3598	10.7477	10.6732	10.83	10.8822	11.21
CD		15.447	12.464	12.7363	13.452	13.1417	13.0578	12.5843	13.1385	13.471
CD		14.896	10.2695	10.4247	10.7873	11.3683	11.1957	11.7103	12.1457	12.445
CD		12.2677	10.4927	10.2727	10.963	11.2923	10.7065	11.3747	11.21	11.21
LD		12.0487	13.9721	12.6052	13.2566	13.6563	12.5146	13.674	13.0181	13.3825
LD		13.78	13.8198	13.2058	13.1639	13.0733	13.6144	13.3295	12.7863	13.515
LD		13.6652	12.8061	12.3932	12.932	13.6387	12.9983	12.9055	13.6077	13.144
LD		12.7377	12.0443	11.8013	12.1436	12.2607	12.9386	12.9232	13.621	13.515
FOD		12.3843	10.8782	15.1492	14.2901	12.4727	12.7134	15.2817	14.8334	8.3475
FOD		11.6247	7.01588	9.78733	9.87788	9.60183	9.95737	9.37217	9.6725	10.2025
FOD		11.4038	9.07625	11.1653	11.4679	10.4322	10.7524	11.3862	10.9445	13.5415
FOD		14.1863	9.752	12.6847	12.3887	11.0152	11.3884	12.9408	11.8786	11.9515
FOD		12.0398	9.90437	11.7307	11.8057	10.1583	9.34788	10.8208	10.653	12.826
FOD		12.8613	9.6725	12.402	11.6269	12.0928	11.607	11.3243	12.3689	10.2555

## Sheet: temperature
temperature		week12		14		16		18		20
CD		38.4	37.6	36.2	36.9	36.1	36.7	36.6	36.5	33.4
CD		37	37.7	35.8	36.5	36.6	37.6	37.7	37.5	35.5
CD		38.2	36.8	36.7	37.9	37.1	38.1	36.3	38	35.5
CD		37.7	37.4	37.3	37.9	37.1	38.5	36.8	38.6	35.9
CD		38.6	37.4	36.8	37.5	38	37.5	38.4	37	34.4
LD		38	38.1	37.7	37.8	38.9	38.3	37.9	37.8	37.5
LD		38.7	38.5	38.8	37.3	37.7	38.7	38.7	37.4	37.9
LD		38.2	37.4	37.7	37.6	38.3	37.9	38	38.2	37.2
LD		37.8	38.1	37.9	37.9	38.5	38.6	37.6	37.6	36.9
FOD		38.7	38	38.4	38.1	37.8	38.3	38.5	38	37.6
FOD		38.4	38	37.5	37.4	37.8	38.6	38.2	38.3	36
FOD		38.2	38.9	37.8	38.3	38.7	38	37.7	38	37.3
FOD		38.8	38.4	37.7	38.2	38.1	38.4	38.7	38.4	36.9
FOD		37.9	38	38	38.7	38	38.7	38.4	38.3	35.3
FOD		38.6	38	37.2	37.9	38.4	38.5	38.2	37.7	37.5

## Sheet: tissue_mass
tissue_mass(mg)	liver	mes	inguinal	epi
CD	1192.3	493.4	240.7	281.5
CD	1117.1	507.9	212.3	306.7
CD	812.9	553.6	268.2	237.3
CD	1045.6	504.3	491.3	494.9
CD	978.1	514.9	356.4	434.4
LD	1427.2	1536.3	2825.4	1349.1
LD	1444.6	1127.4	1519.6	1408.5
LD	1481.3	1079.5	1830.7	1427.4
LD	1401.3	1174.1	1874	1634.7
FOD	1606.5	756.1	512.6	766.7
FOD	1291.9	444	532.3	452.3
FOD	1378.5	532.4	521.3	626.1
FOD	1627	649.6	627.5	727.6
FOD	1456.8	347.2	487.7	523.4
FOD	1363.1	560	849.1	806.5

## Sheet: TG
TG(mg/dl)
1	75.6667
2	59
4	32.3333
5	105.667
6	75.6667
7	85.6667
8	109
10	79
11	85.6667
12	85.6667
13	62.3333
14	82.3333
15	85.6667
16	92.3333
17	135.667

## Sheet: TC
TC(mg/dl)
CD	51.7
CD	46.7
CD	22.7
CD	47.7
CD	56.7
LD	74.7
LD	74.7
LD	67.7
LD	57.7
FOD	44.7
FOD	42.7
FOD	48.7
FOD	55.7
FOD	53.7
FOD	67.7

## Sheet: plasma leptin
leptin(pg/ml)	ng/ml
CD	30.208
CD	9.04576
CD	8.97594
CD	13.4175
CD	11.4963
CD	13.4578
LD	37.1745
LD	44.8147
LD	46.0443
LD	26.5517
LD	46.8086
LD	52.4819
FOD	14.0128
FOD	15.4623
FOD	8.87128
FOD	28.1699
FOD	7.42355
FOD	27.538

## Sheet: plasma fgf21
fgf21(pg/ml)
CD	1823.18
CD	2717.73
CD	642.273
CD	615
CD	650.455
CD	429.545
LD	1081.36
LD	1397.73
LD	1891.36
LD	1261.36
LD	748.636
FOD	214.091
FOD	429.545
FOD	124.091
FOD	260.455
FOD	369.545
FOD	298.636

## Sheet: NEFAs
NEFAs(mEq/l)
CD	0.15279
CD	0.0891012
CD	0.222848
CD	0.241955
CD	0.0954701
CD	0.0699944
LD	0.305644
LD	0.2738
LD	0.127315
LD	0.191004
LD	0.0954701
FOD	0.0891012
FOD	0.235586
FOD	0.025412
FOD	0.178266
FOD	0.0126742
FOD	0.0699944

## Sheet: GTT_plasmaglucose
plasma glucose(mg/dl)	before	30min	60min	120min	AUC
CD	57	323	186	129	22785
CD	67	346	299	213	31230
CD	88	398	210	168	27750
CD	71	351	363	231	34860
CD	73	379	280	188	30705
LD	125	425	619	582	59940
LD	101	458	444	416	47715
LD	112	444	416	371	44850
LD	105	398	431	377	44220
FOD	83	364	420	395	42915
FOD	62	355	305	214	31725
FOD	70	360	321	200	32295
FOD	74	349	385	269	36975
FOD	62	375	228	148	26880

[truncated: 4 more sheets: GTT_insulin, ITT_plasmaglucose, BAT_PCR_relativeratio, iWAT_PCR_relativeratio]
